# Supplementary material for: Isx9 Regulates Calbindin D28K Expression in Pancreatic β Cells and Promotes β Cell Survival and Function
Source: Int J Mol Sci. 2018 Aug 27;19(9):2542. doi: 10.3390/ijms19092542 (PMC6165483; doi:10.3390/ijms19092542)
Supplement: Supplementary file 1 [file ijms-19-02542-s001.zip]

Archive with 3 entries (2 files):
- ijms-340562 - supplementary material/
- ijms-340562 - supplementary material/ijms-340562-supp-fig.pdf
- ijms-340562 - supplementary material/ijms-340562-supp-table.pdf
